# Supplementary material for: Macrophage-like Blood Cells Are Involved in Inter-Tissue Communication to Activate JAK/STAT Signaling, Inducing Antitumor Turandot Proteins in Drosophila Fat Body via the TNF-JNK Pathway
Source: Int J Mol Sci. 2024 Dec 6;25(23):13110. doi: 10.3390/ijms252313110 (PMC11641801; doi:10.3390/ijms252313110)
Supplement: Supplementary file 1 [file ijms-25-13110-s001.zip]

Archive with 1 entries (1 files):
- ijms-3270687-supplementary.pdf
